# Supplementary material for: Effect of pH on Adsorption of Tetracycline Antibiotics on Graphene Oxide
Source: Int J Environ Res Public Health. 2023 Jan 30;20(3):2448. doi: 10.3390/ijerph20032448 (PMC9915905; doi:10.3390/ijerph20032448)
Supplement: Supplementary file 1 [file ijerph-20-02448-s001.zip]

Archive with 1 entries (1 files):
- ijerph-2155803-supplementary.pdf
